# Supplementary material for: Engineered Nanovesicles from Fibroblasts Modulate Dermal Papillae Cells In Vitro and Promote Human Hair Follicle Growth Ex Vivo
Source: Cells. 2022 Dec 15;11(24):4066. doi: 10.3390/cells11244066 (PMC9777471; doi:10.3390/cells11244066)
Supplement: Supplementary file 1 [file cells-11-04066-s001.zip]

Archive with 1 entries (1 files):
- cells-1930964-supplementary.pdf
